# Supplementary material for: Influence of Gut Microbiota on Metabolism of Bisphenol A, a Major Component of Polycarbonate Plastics
Source: Toxics. 2023 Mar 31;11(4):340. doi: 10.3390/toxics11040340 (PMC10144690; doi:10.3390/toxics11040340)
Supplement: Supplementary file 1 [file toxics-11-00340-s001.zip]

Archive with 1 entries (1 files):
- toxics-2296237-supplementary.pdf
